# Supplementary material for: Is neck and shoulder posture, muscle activity and discomfort influenced by tablet inclination in young adults with and without neck pain?
Source: PLoS One. 2025 Apr 29;20(4):e0322207. doi: 10.1371/journal.pone.0322207 (PMC12040111; doi:10.1371/journal.pone.0322207)
Supplement: S1 File — (XLSX) [file pone.0322207.s001.xlsx]

## Sheet: Raw Data
Participant	Group	Tablet inclination	Time	Neck Flexion (+)/Extension (-)	Shoulder Flexion (+)/Extension (-)	Lt.CES	Rt.CES	Lt.UT	Rt.UT	Rt.AD	VAS_Lt. Neck	VAS_Rt. Neck	VAS_Lt. Shoulder	VAS_Rt. Shoulder	HRV
1	1	0°	Baseline	-9.393	-3.697	0.078	0.013	0.015	0.015	0.015	0	0	0	0	0.474
1	1	0°	1st interval	46.142	-25.486	0.257	0.047	0.055	0.069	0.044	2.62	2.62	0	2.18	0.732
1	1	0°	2nd interval	45.758	-24.894	0.261	0.047	0.053	0.062	0.043	0	2.83	0	0	1.062
1	1	0°	3rd interval	44.339	-20.043	0.283	0.047	0.065	0.074	0.043	3.25	3.25	0	0	0.703
1	1	0°	4th interval	43.917	-18.096	0.275	0.046	0.059	0.073	0.043	4.07	4.07	0	2.8	0.505
2	1	0°	Baseline	-5.02	7.516	0.049	0.049	0.008	0.021	0.017	0	0	0	0	0.66
2	1	0°	1st interval	46.744	-21.734	0.128	0.155	0.022	0.066	0.04	3.14	0	0	0	0.457
2	1	0°	2nd interval	46.975	-24.056	0.141	0.159	0.024	0.058	0.043	2.93	0	0	0	0.612
2	1	0°	3rd interval	39.933	-11.532	0.116	0.156	0.021	0.068	0.038	2.94	0	0	0	0.58
2	1	0°	4th interval	38.9	-21.456	0.12	0.158	0.018	0.082	0.024	3.03	0	0	0	0.525
3	1	0°	Baseline	-2.727	-3.625	0.13	0.101	0.132	0.044	0.016	0	0	0	0	0.576
3	1	0°	1st interval	40.776	-8.513	0.285	0.234	0.144	0.096	0.019	0	0	0	0	0.424
3	1	0°	2nd interval	41.209	-13.105	0.304	0.23	0.183	0.08	0.018	0	0	1.24	0	0.589
3	1	0°	3rd interval	43.92	-13.707	0.299	0.245	0.137	0.085	0.015	2.42	2.73	0	0	0.568
3	1	0°	4th interval	40.904	-2.647	0.265	0.258	0.119	0.105	0.019	2.33	2.33	0	0	0.227
4	1	0°	Baseline	-15.726	0.815	0.081	0.036	0.011	0.02	0.027	0	0	0	0	0.534
4	1	0°	1st interval	31.224	-26.261	0.199	0.145	0.034	0.058	0.044	0.6	0	0	0	1.075
4	1	0°	2nd interval	34.251	-28.185	0.212	0.139	0.035	0.057	0.043	1.19	1.19	0	0	1.053
4	1	0°	3rd interval	34.102	-27.148	0.214	0.146	0.043	0.063	0.039	1.31	1.31	0	0	2.092
4	1	0°	4th interval	32.285	-25.188	0.206	0.128	0.031	0.056	0.047	1.15	1.15	0	0	0.959
5	1	0°	Baseline	4.17	-1.918	0.072	0.117	0.014	0.01	0.012	0	0	0	0	0.932
5	1	0°	1st interval	17.505	32.612	0.099	0.142	0.018	0.022	0.03	0	0	0.58	0	2.105
5	1	0°	2nd interval	21.843	24.823	0.108	0.132	0.02	0.041	0.03	0	0	1.09	0.47	1.211
5	1	0°	3rd interval	24.673	19.65	0.111	0.129	0.016	0.049	0.029	0	0	0.54	0.68	2.874
5	1	0°	4th interval	22.933	29.527	0.104	0.12	0.022	0.028	0.027	0	1.11	1.15	1.1	3.203
6	1	0°	Baseline	-6.5	1.642	0.065	0.064	0.009	0.014	0.047	0	0	0	0	0.565
6	1	0°	1st interval	46.772	-19.913	0.185	0.232	0.046	0.129	0.08	0	0.48	1.26	0	0.756
6	1	0°	2nd interval	44.249	-20.92	0.191	0.246	0.055	0.137	0.082	0	0.95	1.08	0	0.985
6	1	0°	3rd interval	42.087	-22.024	0.19	0.243	0.044	0.144	0.075	1.59	0	1.28	0	0.794
6	1	0°	4th interval	41.074	-24.656	0.183	0.233	0.038	0.132	0.068	2.32	0	1.92	0	0.753
7	1	0°	Baseline	-11.293	-3.69	0.057	0.078	0.095	0.015	0.015	0	0	0	0	0.739
7	1	0°	1st interval	24.135	-16.013	0.128	0.176	0.067	0.065	0.021	2.04	1.46	0	0	0.193
7	1	0°	2nd interval	21.064	-17.385	0.122	0.166	0.084	0.061	0.02	2.19	1.62	0	0	0.349
7	1	0°	3rd interval	21.742	-18.389	0.109	0.156	0.066	0.071	0.018	2.02	1.67	1.36	0	0.231
7	1	0°	4th interval	21.916	-18.7	0.126	0.184	0.068	0.072	0.018	2.78	2.46	2.51	0	0.208
8	1	0°	Baseline	-13.63	0.697	0.056	0.07	0.047	0.016	0.054	0	0	0	0	0.65
8	1	0°	1st interval	15.864	13.725	0.093	0.139	0.094	0.087	0.058	0	0	0	0	0.859
8	1	0°	2nd interval	19.733	7.35	0.094	0.148	0.101	0.081	0.049	0	0	0	0	0.779
8	1	0°	3rd interval	24.087	-1.6	0.089	0.134	0.066	0.063	0.038	0	0	0	0	0.618
8	1	0°	4th interval	25.304	-4.665	0.094	0.137	0.044	0.069	0.038	0	0	0	0	0.526
9	1	0°	Baseline	-12.246	-2.788	0.084	0.061	0.011	0.015	0.038	0	0	0	0	0.733
9	1	0°	1st interval	26.538	-13.872	0.147	0.144	0.019	0.04	0.043	1.7	0	0	0	1.858
9	1	0°	2nd interval	28.565	-14.887	0.145	0.147	0.026	0.041	0.041	2.7	0	0	0	0.961
9	1	0°	3rd interval	32.714	-17.397	0.153	0.156	0.019	0.036	0.04	3.48	0	0	0	2.26
9	1	0°	4th interval	38.173	-20.135	0.164	0.172	0.022	0.037	0.042	4.23	0	0	0	3.103
10	1	0°	Baseline	-5.003	-1.26	0.033	0.033	0.008	0.007	0.016	0	0	0	0	0.799
10	1	0°	1st interval	34.753	-11.801	0.087	0.12	0.013	0.026	0.018	0	0	0	0	2.673
10	1	0°	2nd interval	30.814	1.685	0.093	0.108	0.013	0.031	0.023	0	0	0.4	0	0.717
10	1	0°	3rd interval	33.465	-7.272	0.108	0.132	0.025	0.046	0.024	0	0	0.51	0	6.105
10	1	0°	4th interval	35.379	-12.897	0.108	0.122	0.025	0.038	0.017	0	0	0.81	0	3.025
11	1	0°	Baseline	-6.944	-1.109	0.07	0.008	0.046	0.005	0.022	0	0	0	0	1.69
11	1	0°	1st interval	30.272	-8.533	0.167	0.022	0.105	0.039	0.026	0.34	0.34	0	0	1.027
11	1	0°	2nd interval	37.735	-18.363	0.176	0.028	0.097	0.055	0.028	0.47	0.47	0	0	1.686
11	1	0°	3rd interval	36.303	-15.85	0.168	0.023	0.101	0.047	0.027	0.64	0.64	0	0	2.122
11	1	0°	4th interval	36.128	-11.761	0.18	0.025	0.129	0.074	0.027	0	0	0	0	1.845
12	1	0°	Baseline	-9.399	7.472	0.102	0.059	0.039	0.008	0.02	0	0	0	0	1.272
12	1	0°	1st interval	38.992	-15.231	0.155	0.118	0.057	0.015	0.042	0	0	0	0	2.471
12	1	0°	2nd interval	35.398	-2.722	0.158	0.114	0.071	0.016	0.053	0	0	0	0	1.695
12	1	0°	3rd interval	37.542	-9.115	0.174	0.12	0.087	0.016	0.048	0	0	0	0	2.292
12	1	0°	4th interval	39.486	-14.875	0.18	0.127	0.075	0.016	0.049	0	0	0	0	2.989
13	1	0°	Baseline	-3.806	-3.493	0.146	0.102	0.012	0.015	0.022	0	0	0	0	0.391
13	1	0°	1st interval	23.611	2.868	0.262	0.22	0.052	0.109	0.028	0	0	0	0	1.236
13	1	0°	2nd interval	29.512	-4.322	0.278	0.233	0.037	0.118	0.025	0	0	0	0	1.28
13	1	0°	3rd interval	31.027	-5.158	0.28	0.227	0.031	0.109	0.025	0	0	0	0	1.368
13	1	0°	4th interval	35.21	-8.646	0.285	0.232	0.023	0.111	0.024	0	0	0	0	2.853
14	1	0°	Baseline	-11.094	-4.796	0.057	0.053	0.008	0.006	0.031	0	0	0	0	0.973
14	1	0°	1st interval	39.352	-12.884	0.127	0.158	0.016	0.039	0.026	0	0	0	0	1.551
14	1	0°	2nd interval	27.505	-3.444	0.121	0.149	0.021	0.042	0.029	0	0	0	0	1.447
14	1	0°	3rd interval	26.387	-6.209	0.114	0.148	0.017	0.043	0.025	0	0	0	0	1.139
14	1	0°	4th interval	30.516	-9.396	0.125	0.152	0.021	0.05	0.028	0	0	0	0	1.654
15	1	0°	Baseline	-2.012	0.089	0.114	0.082	0.05	0.02	0.019	0	0	0	0	1.6
15	1	0°	1st interval	40.503	-18.778	0.271	0.224	0.092	0.088	0.033	1.76	1.76	0	0	0.728
15	1	0°	2nd interval	26.924	8.171	0.217	0.18	0.07	0.066	0.034	0	0	0	0	1.435
15	1	0°	3rd interval	18.867	26.225	0.189	0.17	0.06	0.07	0.051	1.85	1.85	0	0	1.079
15	1	0°	4th interval	18.348	27.988	0.176	0.153	0.05	0.06	0.043	0	0	0	0	1.337
16	1	0°	Baseline	-4.592	-0.165	0.102	0.086	0.006	0.002	0.05	0	0	0	0	0.634
16	1	0°	1st interval	33.004	-20.328	0.225	0.209	0.016	0.011	0.045	1.41	1.41	0	0	1.746
16	1	0°	2nd interval	29.063	-18.955	0.218	0.196	0.02	0.014	0.051	1.86	1.86	0	0	2.206
16	1	0°	3rd interval	31.001	-20.858	0.235	0.223	0.015	0.011	0.051	1.82	1.82	0	0	1.499
16	1	0°	4th interval	28.625	-18.569	0.226	0.209	0.017	0.012	0.048	2.8	2.8	0	0	1.01
17	1	0°	Baseline	-4.122	2.569	0.039	0.054	0.014	0.007	0.056	0	0	0	0	0.834
17	1	0°	1st interval	46.986	-14.014	0.082	0.077	0.048	0.065	0.062	0	2.82	0	0	2.988
17	1	0°	2nd interval	53.895	-14.719	0.087	0.077	0.021	0.057	0.066	0	3.42	0	0	2.262
17	1	0°	3rd interval	47.27	-11.244	0.085	0.075	0.033	0.071	0.067	0	3.52	0	0	3.129
17	1	0°	4th interval	40.151	-7.331	0.082	0.074	0.036	0.063	0.071	0	4.82	0	0	2.078
18	1	0°	Baseline	-6.195	-1.105	0.121	0.064	0.051	0.034	0.045	0	0	0	0	0.423
18	1	0°	1st interval	37.439	-9.463	0.275	0.197	0.096	0.125	0.056	0	0	0	0	1.274
18	1	0°	2nd interval	37.466	-12.434	0.283	0.227	0.092	0.117	0.063	0.63	0	0	0	1.603
18	1	0°	3rd interval	35.75	-11.923	0.285	0.246	0.062	0.111	0.054	1.26	0	0	0	3.742
18	1	0°	4th interval	34.401	-9.538	0.28	0.246	0.071	0.11	0.066	1	0	1.21	0	4.463
19	1	0°	Baseline	0.218	2.792	0.059	0.049	0.011	0.006	0.011	0	0	0	0	0.369
19	1	0°	1st interval	21.91	2.994	0.142	0.136	0.021	0.04	0.017	1.15	1.15	0	0	1.213
19	1	0°	2nd interval	5.722	37.941	0.105	0.074	0.03	0.045	0.038	1.75	1.75	0	0	0.434
19	1	0°	3rd interval	32.841	-9.875	0.182	0.192	0.045	0.05	0.014	2.15	2.15	0	0	0.32
19	1	0°	4th interval	19.112	18.998	0.133	0.136	0.014	0.05	0.033	2	2	1.03	0	0.654
20	1	0°	Baseline	-3.638	1.673	0.023	0.016	0.002	0.006	0	0	0	0	0	0.424
20	1	0°	1st interval	34.929	7.099	0.226	0.185	0.052	0.103	0.003	0	0	0	0	1.307
20	1	0°	2nd interval	30.441	7.028	0.233	0.174	0.044	0.091	0.003	0	0	0	0	1.381
20	1	0°	3rd interval	35.491	-1.54	0.252	0.198	0.036	0.092	0.003	0.85	0	0	0	1.037
20	1	0°	4th interval	34.322	2.804	0.258	0.194	0.042	0.096	0.003	0.42	0.42	0	0	1.588
21	1	0°	Baseline	-9	-0.813	0.021	0.014	0.02	0.016	0.026	0	0	0	0	0.382
21	1	0°	1st interval	45.59	-18.973	0.04	0.059	0.058	0.055	0.033	4.05	4.05	0	0	0.627
21	1	0°	2nd interval	43.014	-14.636	0.039	0.062	0.056	0.061	0.04	5.85	5.85	0	0	0.543
21	1	0°	3rd interval	44.054	-15.903	0.04	0.059	0.056	0.057	0.034	6.37	6.37	6.54	6.54	0.343
21	1	0°	4th interval	42.886	-16.012	0.044	0.063	0.046	0.046	0.028	6.89	6.89	6.69	6.69	0.48
22	1	0°	Baseline	-15.577	5.596	0.08	0.051	0.027	0.032	0.01	0	0	0	0	1.115
22	1	0°	1st interval	33.799	-4.132	0.269	0.163	0.077	0.071	0.025	0	0	0	0	1.743
22	1	0°	2nd interval	33.626	-4.621	0.276	0.184	0.094	0.102	0.028	0	0	0	0	1.452
22	1	0°	3rd interval	33.046	-4.059	0.291	0.181	0.067	0.08	0.022	0	0	0	0	2.298
22	1	0°	4th interval	31.56	10.363	0.253	0.161	0.031	0.042	0.017	0.54	0.54	0	0	3.557
23	1	0°	Baseline	-2.478	-6.768	0.116	0.06	0.009	0.006	0.016	0	0	0	0	1.137
23	1	0°	1st interval	38.107	-10.443	0.189	0.117	0.027	0.038	0.045	0	0	0	0	0.77
23	1	0°	2nd interval	39.034	-13.677	0.196	0.119	0.027	0.033	0.043	0	0	0	0.76	1.717
23	1	0°	3rd interval	40.179	-14.848	0.194	0.124	0.037	0.047	0.042	0	0	0	0.51	1.342
23	1	0°	4th interval	42.136	-16.396	0.209	0.133	0.041	0.044	0.042	0	0	0	0.77	1.17
24	1	0°	Baseline	-7.28	-4.966	0.077	0.087	0.009	0.004	0.04	0	0	0	0	0.526
24	1	0°	1st interval	42.553	-30.91	0.24	0.3	0.022	0.065	0.075	0	0.69	0	0	0.526
24	1	0°	2nd interval	38.464	-29.479	0.237	0.289	0.024	0.064	0.085	0	1.58	0	0	0.813
24	1	0°	3rd interval	38.374	-29.093	0.241	0.293	0.026	0.079	0.065	0	2.06	0	0	0.911
24	1	0°	4th interval	35.937	-26.831	0.234	0.283	0.025	0.076	0.063	0	2.07	0	0	1.188
25	1	0°	Baseline	-14.445	4.208	0.036	0.026	0.003	0.025	0.011	0	0	0	0	0.951
25	1	0°	1st interval	32.314	-21.789	0.086	0.1	0.008	0.053	0.012	0	1.16	0	0	0.926
25	1	0°	2nd interval	31.15	-20.026	0.087	0.103	0.008	0.051	0.02	0	1.78	0	0	1.486
25	1	0°	3rd interval	33.139	-20.577	0.095	0.107	0.01	0.069	0.017	0.92	1.47	0	0	2.375
25	1	0°	4th interval	31.584	-20.406	0.098	0.101	0.009	0.062	0.018	1.95	2.19	0	0	1.626
26	1	0°	Baseline	-5.169	-0.775	0.104	0.005	0.03	0.014	0.004	0	0	0	0	0.648
26	1	0°	1st interval	37.281	-14.629	0.26	0.014	0.051	0.077	0.006	1.05	1.2	0	0	0.878
26	1	0°	2nd interval	39.894	-14.643	0.256	0.014	0.049	0.077	0.005	1.19	1.3	0	0	0.763
26	1	0°	3rd interval	38.018	-16.653	0.284	0.015	0.055	0.082	0.005	1.34	1.51	0	0	0.819
26	1	0°	4th interval	39.085	-15.836	0.301	0.016	0.059	0.08	0.005	1.14	1.34	0	0	0.835
27	1	0°	Baseline	-4.529	3.729	0.145	0.073	0.061	0.037	0.023	0	0	0	0	0.249
27	1	0°	1st interval	24.616	-3.061	0.233	0.155	0.067	0.056	0.037	0	0	0	0	1.063
27	1	0°	2nd interval	19.974	3.238	0.223	0.144	0.067	0.065	0.035	0	0	0	0	1.258
27	1	0°	3rd interval	17.76	4.601	0.225	0.154	0.071	0.064	0.035	0	0	0	0	0.754
27	1	0°	4th interval	24.762	-3.061	0.235	0.177	0.064	0.07	0.033	0	0	0	0	0.466
28	2	0°	Baseline	-24.749	-4.884	0.02	0.018	0.007	0.009	0.01	3.61	3.61	3.27	3.27	Missing data
28	2	0°	1st interval	-3.625	27.804	0.04	0.033	0.045	0.036	0.04	4.75	4.75	3.95	3.95	2.2588
28	2	0°	2nd interval	-2.419	27.574	0.036	0.032	0.05	0.036	0.042	4.27	4.27	4.26	4.26	1.1729
28	2	0°	3rd interval	-10.141	34.002	0.031	0.029	0.026	0.021	0.034	5.75	5.75	4.61	4.61	1.1434
28	2	0°	4th interval	7.467	30.355	0.051	0.035	0.059	0.042	0.057	5.28	5.28	4.58	4.58	3.9168
29	2	0°	Baseline	-28.585	-2.565	0.167	0.066	0.04	0.037	0.014	0	0	0	0	1.4733
29	2	0°	1st interval	8.705	9.761	0.269	0.158	0.083	0.1	0.031	0	0	0	0	1.3565
29	2	0°	2nd interval	-7.433	34.652	0.202	0.106	0.054	0.067	0.037	0	0	0	0	0.6719
29	2	0°	3rd interval	-6.783	31.516	0.217	0.121	0.053	0.08	0.034	0	0	0	0	0.3982
29	2	0°	4th interval	4.8	25.436	0.25	0.136	0.055	0.087	0.052	0	0	0	0	0.7778
30	2	0°	Baseline	-13.595	2.402	0.013	0.093	0.016	0.009	0.019	0	0	0	0	2.3721
30	2	0°	1st interval	25.179	-12.614	0.191	0.176	0.037	0.047	0.026	0	4.25	0	0	3.7663
30	2	0°	2nd interval	24.613	-13.945	0.184	0.17	0.035	0.046	0.028	0	4.69	0	0	3.3212
30	2	0°	3rd interval	27.427	-15.865	0.199	0.194	0.05	0.059	0.04	0	4.46	0	0	3.3802
30	2	0°	4th interval	15.946	-9.908	0.183	0.173	0.042	0.052	0.029	0	4.5	0	1.52	1.4986
31	2	0°	Baseline	-8.033	-3.961	0.085	0.066	0.014	0.007	0.022	0	0	0	0	Missing data
31	2	0°	1st interval	28.998	-9.176	0.202	0.194	0.028	0.074	0.044	0	0	1.48	0	Missing data
31	2	0°	2nd interval	35.75	-15.056	0.245	0.219	0.055	0.079	0.049	0	0	2.81	0	Missing data
31	2	0°	3rd interval	30.608	-8.411	0.229	0.214	0.053	0.075	0.044	3.36	0	3.11	0	Missing data
31	2	0°	4th interval	24.951	-13.866	0.232	0.202	0.038	0.071	0.045	4.36	0	4.17	0	Missing data
32	2	0°	Baseline	-2.615	1.366	0.048	0.092	0.021	0.005	0.017	0.4	1.04	0	0	0.4236
32	2	0°	1st interval	39.552	-6.668	0.207	0.291	0.1	0.089	0.025	2.26	1.72	2.19	1.63	1.1194
32	2	0°	2nd interval	38.69	-6.995	0.193	0.283	0.088	0.077	0.018	2.82	2.32	3.07	3.34	0.7235
32	2	0°	3rd interval	34.049	-6.09	0.211	0.282	0.072	0.087	0.026	3.59	2.89	3.76	4.68	0.8705
32	2	0°	4th interval	26.434	-6.739	0.197	0.267	0.087	0.075	0.02	4.8	3.31	4.69	3.97	0.9979
33	2	0°	Baseline	-13.169	-1.302	0.056	0.077	0.005	0.023	0.028	0	0	0	0.41	1.5903
33	2	0°	1st interval	32.024	-15.808	0.081	0.135	0.013	0.08	0.043	0	0	0	1.26	3.0101
33	2	0°	2nd interval	33.397	-19.697	0.083	0.141	0.011	0.081	0.037	0	0	0	1.83	5.7819
33	2	0°	3rd interval	37.97	-22.822	0.084	0.146	0.01	0.073	0.037	0	2.01	0	0	4.2879
33	2	0°	4th interval	26.07	-22.632	0.093	0.149	0.012	0.081	0.04	0	2.44	0	0	6.437
34	2	0°	Baseline	-14.186	0.522	0.138	0.073	0.018	0.008	0.006	2.48	0	0	0	5.0882
34	2	0°	1st interval	18.213	8.578	0.298	0.236	0.038	0.067	0.013	1.09	1.09	0	0	2.8543
34	2	0°	2nd interval	16.921	13.996	0.299	0.235	0.034	0.077	0.015	2.63	1.65	0	0.47	4.478
34	2	0°	3rd interval	18.544	9.126	0.311	0.24	0.034	0.056	0.015	2.45	1.62	0	0	2.5391
34	2	0°	4th interval	12.047	10.958	0.301	0.228	0.024	0.065	0.015	2.6	1.85	0	0	3.475
35	2	0°	Baseline	2.029	-0.401	0.128	0.019	0.045	0.038	0.046	1.18	1.18	0	0	2.4094
35	2	0°	1st interval	29.513	-5.08	0.256	0.055	0.142	0.151	0.104	2.23	2.23	0	0	1.888
35	2	0°	2nd interval	29.72	-10.021	0.264	0.055	0.117	0.152	0.086	3.11	3.11	0	0	1.4657
35	2	0°	3rd interval	31.934	-10.18	0.275	0.055	0.107	0.16	0.079	3.3	3.3	0.92	0	2.4574
35	2	0°	4th interval	22.361	-11.86	0.265	0.054	0.115	0.154	0.084	3.25	3.25	1.6	1.6	2.2814
36	2	0°	Baseline	-10.999	1.674	0.096	0.086	0.047	0.008	0.015	0	0	0	0	1.4644
36	2	0°	1st interval	17.651	18.024	0.274	0.238	0.058	0.126	0.031	0	0	0	0	1.3602
36	2	0°	2nd interval	20.023	16.281	0.299	0.25	0.056	0.123	0.027	1.96	1.96	0	0	0.8084
36	2	0°	3rd interval	21.894	13.909	0.288	0.257	0.057	0.132	0.031	2.75	2.75	0	0	2.603
36	2	0°	4th interval	15.278	13.728	0.293	0.28	0.101	0.15	0.032	2.94	2.94	0	0	1.1504
37	2	0°	Baseline	-8.077	5.139	0.215	0.119	0.076	0.021	0.102	1.32	1.32	0	0	3.2544
37	2	0°	1st interval	41.611	-20.563	0.277	0.174	0.105	0.058	0.125	1.22	1.22	0	0	2.0872
37	2	0°	2nd interval	41.128	-17.693	0.31	0.193	0.106	0.066	0.113	2.38	2.38	0	0	1.9644
37	2	0°	3rd interval	36.282	-13.851	0.325	0.2	0.109	0.072	0.118	2.38	2.38	1.47	0	1.1398
37	2	0°	4th interval	24.855	-12.852	0.318	0.2	0.129	0.076	0.118	3.49	3.49	2.05	0	1.0953
38	2	0°	Baseline	-10.256	9.564	0.084	0.082	0.034	0.057	0.053	1.53	0	0	0	3.2185
38	2	0°	1st interval	29.574	-12.542	0.258	0.222	0.101	0.177	0.078	2.43	3.19	2.24	0	11.5861
38	2	0°	2nd interval	29.286	-16.579	0.253	0.221	0.1	0.173	0.084	2.86	3.6	2.36	0	1.2039
38	2	0°	3rd interval	28.301	-14.443	0.276	0.23	0.069	0.151	0.071	3.52	3.26	2.34	0	1.4425
38	2	0°	4th interval	19.051	-12.002	0.257	0.229	0.072	0.153	0.077	3.76	3.3	2.58	0	2.6622
39	2	0°	Baseline	-10.826	-4.314	0.085	0.063	0.043	0.027	0.061	0	0	0	0	0.6551
39	2	0°	1st interval	42.667	-22.728	0.234	0.233	0.034	0.069	0.155	0	0	0	0	1.0749
39	2	0°	2nd interval	48.028	-26.901	0.26	0.257	0.056	0.069	0.129	2.9	0	0	0	1.701
39	2	0°	3rd interval	45.006	-25.67	0.265	0.26	0.046	0.068	0.152	2.56	1.31	0	0	1.1741
39	2	0°	4th interval	34.338	-27.117	0.274	0.254	0.051	0.06	0.116	2.91	1.96	0	0	1.6943
40	2	0°	Baseline	-5.804	-3.378	0.096	0.066	0.006	0.014	0.009	0	0	0	0	2.2254
40	2	0°	1st interval	20.343	-4.182	0.196	0.15	0.037	0.141	0.02	0.85	0.85	0	0	2.2414
40	2	0°	2nd interval	20.637	-7.152	0.203	0.141	0.042	0.143	0.019	0.7	0.7	0	0	6.0903
40	2	0°	3rd interval	24.886	-11.112	0.214	0.159	0.045	0.149	0.018	0.66	0.66	0	0.24	2.586
40	2	0°	4th interval	17.364	-11.426	0.219	0.163	0.041	0.171	0.02	0.77	0.77	0	0.46	4.5232
41	2	0°	Baseline	-9.188	-1.577	0.053	0.065	0.037	0.026	0.052	0.57	0.57	0	0	3.6309
41	2	0°	1st interval	39.836	-27.936	0.262	0.247	0.085	0.099	0.051	0.96	0.96	0	0.58	1.3114
41	2	0°	2nd interval	37.138	-27.088	0.258	0.247	0.087	0.106	0.036	1.79	1.79	0	0	1.0389
41	2	0°	3rd interval	39.083	-28.961	0.238	0.226	0.061	0.098	0.045	1.82	1.82	0	0	2.8647
41	2	0°	4th interval	25.328	-28.696	0.295	0.246	0.125	0.127	0.053	1.96	1.96	2.08	2.08	1.5169
42	2	0°	Baseline	3.36	1.588	0.074	0.051	0.017	0.051	0.027	0	0	0	0	1.4117
42	2	0°	1st interval	48.165	-23.926	0.243	0.244	0.124	0.172	0.079	1.65	0	2.06	2.18	0.5746
42	2	0°	2nd interval	50.466	-26.005	0.27	0.275	0.16	0.195	0.069	2.09	2.08	2.5	2.26	0.2116
42	2	0°	3rd interval	48.421	-25.176	0.276	0.283	0.15	0.187	0.064	1.83	2.01	2.32	2.04	0.4233
42	2	0°	4th interval	33.584	-26.647	0.287	0.299	0.145	0.187	0.085	2.02	2.25	2.05	2.27	0.1899
43	2	0°	Baseline	-11.081	-5.014	0.043	0.042	0.046	0.03	0.017	1.04	1.04	0	0	1.4234
43	2	0°	1st interval	37.583	-37.605	0.132	0.254	0.036	0.094	0.033	1.9	1.9	0	0	0.7193
43	2	0°	2nd interval	36.415	-37.313	0.131	0.236	0.034	0.093	0.031	1.83	1.83	0	0.76	1.1271
43	2	0°	3rd interval	34.253	-38.248	0.143	0.26	0.075	0.124	0.038	1.9	1.9	0	0.51	0.9522
43	2	0°	4th interval	25.516	-41.058	0.144	0.257	0.1	0.114	0.034	1.76	2.36	0	0.73	0.4664
44	2	0°	Baseline	-12.142	-5.128	0.092	0.042	0.031	0.023	0.059	0	2.57	0	0	0.1338
44	2	0°	1st interval	45.264	-24.724	0.245	0.2	0.042	0.061	0.094	1.91	4.46	0	0	0.5624
44	2	0°	2nd interval	46.255	-25.884	0.246	0.226	0.047	0.058	0.085	2.06	5.52	0	3.97	0.3941
44	2	0°	3rd interval	47.129	-26.686	0.265	0.234	0.047	0.066	0.089	3.94	5.97	0	4.17	0.3358
44	2	0°	4th interval	34.157	-28.858	0.257	0.253	0.049	0.071	0.089	3.67	6.14	0	3.14	0.3159
45	2	0°	Baseline	-7.369	-4.859	0.089	0.074	0.014	0.011	0.027	0	0	0.49	0	2.9262
45	2	0°	1st interval	42.99	-46.337	0.272	0.291	0.037	0.064	0.033	4.4	4.4	1.79	0	2.4015
45	2	0°	2nd interval	38.868	-41.509	0.256	0.271	0.024	0.05	0.038	4.07	4.07	1.37	0	1.99
45	2	0°	3rd interval	39.021	-39.935	0.278	0.285	0.027	0.072	0.035	4.48	4.48	1.46	0	1.7181
45	2	0°	4th interval	28.565	-35.603	0.266	0.285	0.032	0.083	0.047	4.63	4.63	1.7	2.01	2.0484
46	2	0°	Baseline	-2.423	-4.164	0.042	0.075	0.044	0.01	0.034	0	0	0	0	Missing data
46	2	0°	1st interval	32.778	-7.675	0.141	0.198	0.043	0.058	0.069	0	1.66	0	0	Missing data
46	2	0°	2nd interval	29.589	-5.566	0.136	0.202	0.042	0.078	0.07	0	0	0	0	Missing data
46	2	0°	3rd interval	31.54	-6.354	0.131	0.253	0.042	0.081	0.049	1.5	0	0	0	Missing data
46	2	0°	4th interval	19.584	-7.317	0.134	0.231	0.056	0.097	0.056	1.86	0	0	0	Missing data
47	2	0°	Baseline	-2.633	-1.499	0.076	0.067	0.018	0.009	0.028	0	0	0.56	0.56	1.2304
47	2	0°	1st interval	47.119	-17.49	0.205	0.198	0.039	0.1	0.036	0	0	0	0	0.688
47	2	0°	2nd interval	46.887	-22.118	0.2	0.189	0.049	0.102	0.036	0	0	1.34	1.56	1.3363
47	2	0°	3rd interval	45.388	-22.288	0.232	0.208	0.066	0.127	0.038	1.26	1.26	1.49	1.49	1.3572
47	2	0°	4th interval	36.732	-16.581	0.213	0.241	0.02	0.143	0.037	2.26	2.26	2.7	2.7	2.1405
48	2	0°	Baseline	-18.509	-4.665	0.125	0.065	0.039	0.013	0.018	1.95	0	0	0	0.7237
48	2	0°	1st interval	21.408	-15.684	0.23	0.252	0.048	0.071	0.05	1.29	1.29	0	0	2.4226
48	2	0°	2nd interval	22.544	-13.77	0.251	0.25	0.116	0.075	0.037	1.24	0	1.74	0	3.336
48	2	0°	3rd interval	24.168	-16.108	0.247	0.266	0.049	0.064	0.037	0.73	0	0	0	3.0549
48	2	0°	4th interval	19.554	-15.729	0.288	0.26	0.138	0.082	0.047	1.46	0	0	0	1.7222
49	2	0°	Baseline	-12.574	2.101	0.068	0.068	0.04	0.015	0.023	2.68	0	2.18	0	1.923
49	2	0°	1st interval	39.793	-13.33	0.243	0.147	0.08	0.09	0.046	2.74	2.74	0	1.52	2.6546
49	2	0°	2nd interval	43.214	-21.411	0.247	0.164	0.078	0.106	0.047	0	0	0	0	2.1619
49	2	0°	3rd interval	44.393	-21.335	0.235	0.16	0.077	0.095	0.04	2.48	2.48	0	2.26	1.6075
49	2	0°	4th interval	36.299	-27.783	0.278	0.181	0.078	0.113	0.038	2.52	2.52	0	0	0.784
50	2	0°	Baseline	-4.16	3.016	0.116	0.05	0.006	0.018	0.017	0	0	0	0	0.5636
50	2	0°	1st interval	38.745	-17.792	0.207	0.149	0.026	0.135	0.092	0	0.6	0	0	4.687
50	2	0°	2nd interval	31.467	-15.72	0.219	0.111	0.016	0.121	0.075	0	0	0	0	3.9835
50	2	0°	3rd interval	29.392	-11.749	0.2	0.121	0.017	0.126	0.053	0	0	0	3.73	7.2444
50	2	0°	4th interval	20.225	-10.981	0.204	0.105	0.014	0.106	0.098	0	0	0	0	7.8388
51	2	0°	Baseline	-15.022	2.243	0.045	0.041	0.008	0.007	0.008	-9	3.93	0	0	0.3864
51	2	0°	1st interval	31.203	7.347	0.165	0.16	0.036	0.07	0.021	4.36	4.36	3.49	4.38	1.792
51	2	0°	2nd interval	36.318	-5.365	0.183	0.192	0.03	0.078	0.04	4.92	4.92	0	4.32	3.7893
51	2	0°	3rd interval	44.273	-10.539	0.207	0.205	0.043	0.099	0.022	6.58	6.58	0	5.39	1.4199
51	2	0°	4th interval	29.736	-3.985	0.184	0.199	0.049	0.075	0.029	0	0	5.51	5.86	3.5241
52	2	0°	Baseline	-13.379	2.7	0.051	0.043	0.068	0.02	0.01	0	0	2.38	0	1.1625
52	2	0°	1st interval	18.161	11.938	0.185	0.133	0.095	0.07	0.042	0	0	3.17	0	1.2618
52	2	0°	2nd interval	19.311	11.642	0.164	0.142	0.109	0.078	0.052	1.67	6	4.82	0	1.3527
52	2	0°	3rd interval	20.129	4.952	0.178	0.151	0.114	0.087	0.046	0	4.91	4.35	0	0.9581
52	2	0°	4th interval	12.561	14.934	0.199	0.138	0.137	0.082	0.048	3.87	5.49	3.77	2.99	0.9763
53	2	0°	Baseline	-9.412	-3.286	0.121	0.066	0.041	0.067	0.05	0	0	0	0	0.2661
53	2	0°	1st interval	56.416	-30.712	0.214	0.121	0.047	0.11	0.06	0.68	0.68	1.99	1.99	0.5721
53	2	0°	2nd interval	60.143	-36.347	0.231	0.119	0.055	0.123	0.059	3.36	3.36	2.3	2.3	0.2929
53	2	0°	3rd interval	52.912	-32.11	0.248	0.134	0.056	0.124	0.066	0.42	0.42	0.99	0.99	0.4436
53	2	0°	4th interval	41.959	-36.258	0.221	0.127	0.044	0.124	0.073	0.31	0.31	0	0	0.5146
54	2	0°	Baseline	-4.663	1.973	0.072	0.037	0.023	0.016	0.008	0	0	0	0	0.2519
54	2	0°	1st interval	41.658	-10.142	0.187	0.083	0.054	0.073	0.023	0	0	0	1.76	0.4436
54	2	0°	2nd interval	55.197	-17.815	0.196	0.089	0.032	0.078	0.021	0	0	0	0	0.5355
54	2	0°	3rd interval	54.097	-20.591	0.185	0.09	0.041	0.083	0.017	4.46	4.46	0	0	0.2439
54	2	0°	4th interval	32.064	-0.865	0.191	0.088	0.039	0.102	0.015	4.29	4.29	0	0	0.4703
1	1	30°	Baseline	-6.153	-5.507	0.081	0.013	0.015	0.012	0.011	0	0	0	0	0.626
1	1	30°	1st interval	42.329	-18.735	0.273	0.046	0.05	0.049	0.036	2.47	0	0	0	0.509
1	1	30°	2nd interval	41.87	-11.67	0.276	0.045	0.057	0.05	0.039	3.81	3.81	0	0	0.328
1	1	30°	3rd interval	44.126	-15.008	0.291	0.047	0.069	0.061	0.048	4.49	4.49	0	0	1.075
1	1	30°	4th interval	45.547	-15.876	0.285	0.048	0.065	0.069	0.045	5.04	5.04	0	0	0.747
2	1	30°	Baseline	-4.729	1.772	0.059	0.047	0.005	0.007	0.018	0	0	0	0	1.479
2	1	30°	1st interval	26.936	-8.587	0.1	0.124	0.019	0.057	0.029	1.53	0	0	0	0.888
2	1	30°	2nd interval	27.92	-10.976	0.106	0.123	0.022	0.064	0.025	1.45	0	0	0	0.686
2	1	30°	3rd interval	17.712	3.324	0.09	0.113	0.016	0.067	0.033	2.22	0	0	0	0.856
2	1	30°	4th interval	30.775	-13.339	0.11	0.145	0.023	0.081	0.032	1.59	0	0	0	1.317
3	1	30°	Baseline	-6.079	-3.492	0.117	0.094	0.121	0.031	0.012	0	0	0	0	0.782
3	1	30°	1st interval	31.318	9.847	0.237	0.234	0.119	0.1	0.023	0	0	0	0	0.527
3	1	30°	2nd interval	35.582	4.177	0.288	0.246	0.128	0.105	0.022	0	0	0	0	0.689
3	1	30°	3rd interval	37.082	-0.374	0.306	0.244	0.133	0.096	0.018	0	0	0	0	0.356
3	1	30°	4th interval	36.353	5.999	0.268	0.238	0.112	0.087	0.02	0	0	0	0	0.889
4	1	30°	Baseline	-14.812	2.365	0.075	0.036	0.008	0.015	0.029	0	0	0	0	1.022
4	1	30°	1st interval	30.438	-20.053	0.226	0.168	0.052	0.089	0.052	0	0	0	0	0.811
4	1	30°	2nd interval	29.324	-22.392	0.212	0.141	0.042	0.079	0.049	0	0	0	0	1.455
4	1	30°	3rd interval	30.564	-22.185	0.216	0.151	0.045	0.076	0.044	0	0	0	0	1.749
4	1	30°	4th interval	29.031	-21.522	0.206	0.141	0.038	0.074	0.041	0.74	0.74	0	0.32	1.752
5	1	30°	Baseline	0.79	-1.059	0.069	0.053	0.014	0.007	0.013	0	0	0	0	1.727
5	1	30°	1st interval	41.707	-9.589	0.136	0.115	0.035	0.071	0.016	0.5	0	0	0	2.147
5	1	30°	2nd interval	39.913	-10.356	0.13	0.121	0.025	0.068	0.016	0	0	1.01	0.99	1.876
5	1	30°	3rd interval	39.734	-3.605	0.132	0.117	0.027	0.066	0.017	0	0	1.85	2.42	2.935
5	1	30°	4th interval	21.01	31.393	0.103	0.083	0.017	0.03	0.034	0	0	2.67	2.43	2.065
6	1	30°	Baseline	-9.437	0.903	0.063	0.068	0.009	0.016	0.04	0	0	0	0	0.323
6	1	30°	1st interval	39.375	-18.606	0.188	0.247	0.046	0.141	0.08	0	0	0	0	0.662
6	1	30°	2nd interval	34.222	-19.767	0.184	0.252	0.043	0.149	0.077	0	0	0	0.47	0.689
6	1	30°	3rd interval	32.718	-20.863	0.189	0.251	0.053	0.162	0.078	0	1.1	0	0	0.943
6	1	30°	4th interval	34.117	-22.37	0.181	0.245	0.043	0.147	0.077	1.28	1.28	0	0	1.231
7	1	30°	Baseline	-10.409	-2.388	0.057	0.074	0.052	0.007	0.009	0	0	0	0	0.374
7	1	30°	1st interval	17.416	-12.432	0.121	0.179	0.07	0.072	0.025	1.06	0.89	0	0	0.353
7	1	30°	2nd interval	16.766	-12.913	0.122	0.199	0.095	0.085	0.024	0.83	0.48	0	0	0.797
7	1	30°	3rd interval	14.847	-11.805	0.119	0.187	0.068	0.097	0.023	0	0	0	0	0.309
7	1	30°	4th interval	14.974	-11.58	0.119	0.197	0.074	0.101	0.028	0	0	0	0	0.323
8	1	30°	Baseline	-13.281	-1.815	0.05	0.069	0.022	0.016	0.067	0	0	0	0	0.335
8	1	30°	1st interval	21.772	-1.421	0.099	0.158	0.141	0.094	0.048	0	0	0	0	0.417
8	1	30°	2nd interval	24.611	-5.716	0.092	0.153	0.047	0.084	0.05	0	0	0	0	0.582
8	1	30°	3rd interval	23.383	-4.474	0.1	0.155	0.05	0.088	0.056	0	0	0	0	0.718
8	1	30°	4th interval	24.901	-2.54	0.097	0.156	0.09	0.089	0.059	0	0	1.67	0	0.992
9	1	30°	Baseline	-11.027	-5.275	0.084	0.064	0.012	0.015	0.039	0	0	0	0	2.125
9	1	30°	1st interval	29.385	-6.946	0.144	0.151	0.029	0.042	0.043	0	0	0	0	2.787
9	1	30°	2nd interval	30.406	-10.656	0.145	0.155	0.024	0.041	0.04	0	0	1	0	2.14
9	1	30°	3rd interval	22.844	-4.533	0.139	0.141	0.034	0.039	0.044	0	0	1.49	0	7.021
9	1	30°	4th interval	30.276	-11.181	0.151	0.166	0.029	0.04	0.048	1.34	1.34	1.34	0	2.18
10	1	30°	Baseline	-3.719	-1.315	0.033	0.034	0.007	0.005	0.013	0	0	0	0	1.004
10	1	30°	1st interval	33.359	-0.042	0.103	0.111	0.025	0.037	0.023	0	0	0	0	1.868
10	1	30°	2nd interval	24.604	8.492	0.103	0.116	0.034	0.044	0.036	0	0	0	0	2.061
10	1	30°	3rd interval	34.461	-7.615	0.106	0.122	0.034	0.044	0.028	0	0	0	0	3.833
10	1	30°	4th interval	31.91	-9.215	0.109	0.122	0.03	0.045	0.03	0	0	0.36	0	1.557
11	1	30°	Baseline	-9.535	0.212	0.104	0.01	0.049	0.006	0.023	0	0	0	0	1.089
11	1	30°	1st interval	22.594	-5.064	0.17	0.023	0.117	0.061	0.035	0	0	0	0	0.984
11	1	30°	2nd interval	28.416	-4.481	0.151	0.022	0.083	0.061	0.027	0	0	0	0	0.728
11	1	30°	3rd interval	25.643	-2.95	0.16	0.02	0.113	0.057	0.026	0	0	0	0	1.055
11	1	30°	4th interval	28.562	-3.849	0.167	0.023	0.143	0.079	0.029	0	0	0	0	1.283
12	1	30°	Baseline	-10.407	3.54	0.127	0.088	0.084	0.017	0.037	0	0	0	0	Missing data
12	1	30°	1st interval	13.535	17	0.119	0.091	0.052	0.014	0.044	0	0	0	0	1.478
12	1	30°	2nd interval	12.221	18.099	0.13	0.081	0.043	0.012	0.041	0	0	0	0	1.821
12	1	30°	3rd interval	23.805	-3.845	0.129	0.094	0.05	0.012	0.037	0	0	0	0	3.531
12	1	30°	4th interval	22.894	5.575	0.146	0.095	0.057	0.013	0.049	0	0	0	0	3.914
13	1	30°	Baseline	-5.097	-1.092	0.129	0.091	0.011	0.017	0.017	0	0	0	0	0.195
13	1	30°	1st interval	31.166	-5.84	0.291	0.238	0.053	0.109	0.029	0	0	0	0.23	2.155
13	1	30°	2nd interval	35.044	-8.315	0.319	0.259	0.042	0.124	0.028	0	0	0	0.69	1.103
13	1	30°	3rd interval	34.15	-10.082	0.318	0.252	0.038	0.116	0.027	0	0	0	0	1.739
13	1	30°	4th interval	32.631	-6.399	0.319	0.244	0.063	0.118	0.026	0	0	0	0.84	0.603
14	1	30°	Baseline	-6.105	-3.942	0.058	0.054	0.02	0.005	0.019	0	0	0	0	1.376
14	1	30°	1st interval	32.888	-5.282	0.121	0.152	0.017	0.047	0.028	0	0	0	0	2.771
14	1	30°	2nd interval	35.604	-8.274	0.125	0.152	0.018	0.039	0.022	0	0	0	0	3.173
14	1	30°	3rd interval	32.691	-8.419	0.119	0.152	0.014	0.037	0.022	0	0	0	0	1.782
14	1	30°	4th interval	33.271	-5.967	0.118	0.164	0.024	0.044	0.025	0	0	0	0	1.11
15	1	30°	Baseline	-5.98	-1.37	0.104	0.078	0.056	0.015	0.026	0	0	0	0	2.845
15	1	30°	1st interval	38.366	-18.835	0.249	0.214	0.111	0.091	0.041	0	0	0	0	1.22
15	1	30°	2nd interval	38.673	-18.442	0.251	0.215	0.084	0.092	0.043	0	0	0	0	0.765
15	1	30°	3rd interval	39.924	-20.835	0.252	0.21	0.073	0.082	0.033	0.92	0.92	0	0	1.415
15	1	30°	4th interval	25.668	5.862	0.215	0.178	0.066	0.078	0.041	0	0	0	0	2.767
16	1	30°	Baseline	-5.826	-0.62	0.098	0.082	0.005	0.002	0.035	0	0	0	0	1.018
16	1	30°	1st interval	31.285	-20.388	0.201	0.217	0.008	0.015	0.048	0	0	0	0	0.875
16	1	30°	2nd interval	24.647	-11.748	0.194	0.202	0.01	0.015	0.049	1.37	1.37	0	0	1.49
16	1	30°	3rd interval	26.395	-16.616	0.214	0.215	0.012	0.015	0.045	0.92	0.92	0	0	3.342
16	1	30°	4th interval	24.554	-15.554	0.208	0.203	0.009	0.013	0.047	0	1.2	0	0	2.649
17	1	30°	Baseline	-4.845	-4.018	0.076	0.071	0.036	0.039	0.037	0	0	0	0	0.601
17	1	30°	1st interval	47.058	-5.286	0.221	0.191	0.086	0.107	0.054	0	1.34	0	0	2.974
17	1	30°	2nd interval	38.392	-0.59	0.208	0.182	0.06	0.098	0.051	0	2.08	0	0	1.319
17	1	30°	3rd interval	31.683	1.336	0.207	0.182	0.088	0.108	0.054	0	1.54	0	0	1.878
17	1	30°	4th interval	41.255	-4.218	0.229	0.2	0.053	0.11	0.051	0	1.21	0	0	2.561
18	1	30°	Baseline	-11.939	6.482	0.108	0.06	0.032	0.02	0.035	0	0	0	0	0.415
18	1	30°	1st interval	35.361	-13.174	0.28	0.271	0.066	0.106	0.052	0	0	0	0	1.416
18	1	30°	2nd interval	31.876	-9.015	0.279	0.253	0.073	0.118	0.064	2.17	0	0	0	4.071
18	1	30°	3rd interval	31.452	-9.671	0.287	0.273	0.082	0.116	0.066	1.57	0	0	0	2.789
18	1	30°	4th interval	30.944	-10.384	0.286	0.26	0.08	0.114	0.061	0	0	0	0	4.864
19	1	30°	Baseline	-5.093	2.769	0.048	0.04	0.01	0.007	0.011	0	0	0	0	0.244
19	1	30°	1st interval	20.93	13.315	0.144	0.137	0.063	0.088	0.046	0	0	0	0	0.484
19	1	30°	2nd interval	20.923	4.001	0.147	0.161	0.077	0.076	0.031	0	0	0	0	0.59
19	1	30°	3rd interval	30.23	-10.193	0.183	0.175	0.03	0.064	0.014	0.55	0.55	0	0	0.693
19	1	30°	4th interval	18.868	-9.572	0.142	0.131	0.049	0.039	0.031	1.69	1.69	0	0	1.619
20	1	30°	Baseline	-8.488	-1.377	0.077	0.068	0.007	0.015	0.002	0	0	0	0	0.588
20	1	30°	1st interval	32.997	6.055	0.262	0.191	0.037	0.087	0.003	0	0	0	0	1.123
20	1	30°	2nd interval	31.147	3.273	0.26	0.2	0.024	0.078	0.003	0	0	0	0	1.116
20	1	30°	3rd interval	34.568	0.814	0.26	0.204	0.035	0.086	0.003	0	0	0	0	1.079
20	1	30°	4th interval	30.569	6.526	0.26	0.204	0.03	0.08	0.003	0.79	0.79	0	0	1.3
21	1	30°	Baseline	-22.288	-4.145	0.018	0.034	0.025	0.024	0.031	0	0	0	0	0.542
21	1	30°	1st interval	43.34	-10.182	0.041	0.059	0.062	0.067	0.038	0.8	0.68	0	0	0.879
21	1	30°	2nd interval	41.285	-10.737	0.04	0.06	0.056	0.068	0.023	2.42	1.55	0	0	0.576
21	1	30°	3rd interval	41.948	-9.771	0.038	0.06	0.056	0.077	0.038	3.6	3.6	0	0	1.172
21	1	30°	4th interval	41.606	-11.027	0.038	0.063	0.054	0.071	0.034	5.09	5.09	0	0	1.503
22	1	30°	Baseline	-17.14	0.472	0.03	0.004	0.004	0.005	0.009	0	0	0	0	2.243
22	1	30°	1st interval	34	-5.493	0.214	0.129	0.039	0.071	0.018	1.31	1.31	0	0	1.421
22	1	30°	2nd interval	31.193	-7.64	0.205	0.136	0.031	0.068	0.017	1.43	1.43	0	0	1.574
22	1	30°	3rd interval	29.58	-8.294	0.206	0.141	0.03	0.063	0.021	0	0	0	0	1.967
22	1	30°	4th interval	21.436	5.621	0.191	0.118	0.02	0.046	0.018	0	0	0	0	1.659
23	1	30°	Baseline	-2.835	-3.834	0.124	0.063	0.009	0.006	0.018	0	0	0	0	0.928
23	1	30°	1st interval	37.863	-10.563	0.2	0.123	0.034	0.045	0.045	0	0	0	0	0.879
23	1	30°	2nd interval	37.384	-12.169	0.203	0.129	0.038	0.048	0.042	0	0	0	0	0.621
23	1	30°	3rd interval	38.245	-13.774	0.209	0.146	0.044	0.054	0.04	0	0	0	1	0.866
23	1	30°	4th interval	35.302	-15.829	0.205	0.134	0.043	0.046	0.035	0	0	0	0	0.919
24	1	30°	Baseline	-5.686	-0.931	0.084	0.096	0.01	0.004	0.043	0	0	0	0	0.503
24	1	30°	1st interval	42.322	-22	0.232	0.26	0.027	0.076	0.076	0	1.25	0	0	0.783
24	1	30°	2nd interval	38.13	-22.32	0.234	0.279	0.025	0.083	0.077	0	0	0	0	1.479
24	1	30°	3rd interval	36.536	-23.187	0.23	0.276	0.02	0.082	0.076	0.89	0	0	0	0.779
24	1	30°	4th interval	37.134	-23.91	0.234	0.29	0.022	0.083	0.066	0.98	0	0	0	0.958
25	1	30°	Baseline	-12.714	4.051	0.038	0.027	0.003	0.018	0.016	0	0	0	0	1.797
25	1	30°	1st interval	20.873	-8.329	0.083	0.073	0.01	0.06	0.019	0	0	0	2.94	1.862
25	1	30°	2nd interval	17.224	-4.619	0.086	0.081	0.017	0.075	0.019	0	0	0	0	3.19
25	1	30°	3rd interval	24.342	-11.821	0.09	0.095	0.013	0.066	0.021	0	2.53	0	0	2.237
25	1	30°	4th interval	24.533	-12.076	0.09	0.097	0.011	0.066	0.015	0	1.46	0	0	3.259
26	1	30°	Baseline	-8.363	3.627	0.09	0.005	0.036	0.016	0.005	0	0	0	0	1.815
26	1	30°	1st interval	33.004	-8.35	0.225	0.011	0.052	0.069	0.005	0	0	0.8	0	1.381
26	1	30°	2nd interval	32.177	-8.299	0.236	0.012	0.035	0.057	0.005	0	0	0.93	0	1.795
26	1	30°	3rd interval	32.742	-11.457	0.259	0.013	0.049	0.072	0.005	0	0	1.35	0.82	0.519
26	1	30°	4th interval	33.05	-10.082	0.262	0.013	0.052	0.078	0.005	0.77	0	0	0	1.483
27	1	30°	Baseline	-5.626	3.023	0.088	0.048	0.059	0.031	0.021	0	0	0	0	0.179
27	1	30°	1st interval	29.895	-6.682	0.271	0.196	0.079	0.076	0.034	0	0	0	0	0.707
27	1	30°	2nd interval	32.085	-7.707	0.261	0.202	0.078	0.079	0.035	0	0	0	0	0.908
27	1	30°	3rd interval	30.599	-8.318	0.263	0.203	0.081	0.085	0.037	0	0	0	0	0.694
27	1	30°	4th interval	26.102	-4.592	0.279	0.205	0.093	0.082	0.038	0	0	0	0	0.614
28	2	30°	Baseline	-27.64	-2.964	0.02	0.023	0.008	0.009	0.008	2.75	2.75	0	0	2.3364
28	2	30°	1st interval	-10.747	35.505	0.031	0.026	0.026	0.041	0.042	2.33	2.33	0	2.23	1.0498
28	2	30°	2nd interval	-5.705	34.099	0.034	0.028	0.03	0.03	0.044	3.38	3.38	3.19	3.19	1.0514
28	2	30°	3rd interval	-7.625	33.062	0.036	0.03	0.047	0.03	0.064	3.62	3.62	3.44	3.44	2.8647
28	2	30°	4th interval	0.256	28.915	0.041	0.032	0.043	0.039	0.054	3.45	3.45	3.63	3.63	1.2383
29	2	30°	Baseline	-22.735	0.328	0.189	0.073	0.043	0.04	0.025	0	0	0	0	1.0104
29	2	30°	1st interval	9.974	3.36	0.303	0.202	0.08	0.141	0.035	0	0	0	0	3.0634
29	2	30°	2nd interval	13.184	2.176	0.321	0.201	0.073	0.134	0.025	0	0	0	0	3.2685
29	2	30°	3rd interval	-10.746	39.516	0.198	0.1	0.039	0.06	0.045	0	0	0	0	0.7974
29	2	30°	4th interval	-12.19	38.741	0.185	0.096	0.039	0.066	0.046	0	0	0	0	1.5362
30	2	30°	Baseline	-16.682	6.104	0.114	0.101	0.019	0.011	0.029	0	0	0	0	1.7209
30	2	30°	1st interval	25.904	-12.009	0.181	0.208	0.037	0.058	0.033	0.96	2.68	0	0	2.2954
30	2	30°	2nd interval	21.142	-6.042	0.168	0.175	0.026	0.055	0.031	0.66	2.58	0	0	1.0709
30	2	30°	3rd interval	19.398	-3.264	0.176	0.175	0.041	0.054	0.046	1.04	3.87	0	0	2.799
30	2	30°	4th interval	15.251	1.391	0.189	0.175	0.04	0.047	0.032	0.9	3.41	0	0	2.4291
31	2	30°	Baseline	-9.146	-5.654	0.085	0.066	0.01	0.008	0.031	0	0	0.59	0	Missing data
31	2	30°	1st interval	21.737	1.124	0.183	0.177	0.034	0.083	0.062	0	0	1.07	0	Missing data
31	2	30°	2nd interval	22.754	-2.156	0.198	0.195	0.046	0.091	0.063	0	0	1.61	0	Missing data
31	2	30°	3rd interval	24.366	-0.871	0.198	0.189	0.048	0.079	0.067	0	0	1.78	0	Missing data
31	2	30°	4th interval	28.165	-3.633	0.199	0.187	0.041	0.087	0.047	0	0	1.48	0	Missing data
32	2	30°	Baseline	Missing data	Missing data	Missing data	Missing data	Missing data	Missing data	Missing data	1.03	1.24	0	0	0.6311
32	2	30°	1st interval	27.564	1.067	0.17	0.274	0.073	0.089	0.017	0	0	0.48	0.81	0.8857
32	2	30°	2nd interval	15.754	22.167	0.098	0.2	0.032	0.059	0.03	0	0	0.91	1.57	1.2998
32	2	30°	3rd interval	18.886	14.896	0.104	0.204	0.031	0.068	0.027	0	0	0.9	1.22	0.6014
32	2	30°	4th interval	21.118	13.844	0.113	0.23	0.045	0.073	0.024	0	0	1.5	1.97	0.9227
33	2	30°	Baseline	-15.136	3.191	0.054	0.074	0.009	0.028	0.025	0	1.17	0	0.52	2.1456
33	2	30°	1st interval	8.705	11.227	0.063	0.197	0.009	0.058	0.036	0	0	0	0.48	4.3884
33	2	30°	2nd interval	13.271	13.948	0.064	0.109	0.007	0.048	0.037	0	0	0	0.48	8.8675
33	2	30°	3rd interval	11.023	14.194	0.059	0.103	0.007	0.054	0.041	0	0	0	0	4.3779
33	2	30°	4th interval	16.405	10.223	0.07	0.115	0.007	0.052	0.038	0	0	0	0	9.5216
34	2	30°	Baseline	-7.383	1.162	0.151	0.073	0.016	0.007	0.005	0.47	0	0	0	2.0348
34	2	30°	1st interval	15.219	16.382	0.295	0.214	0.046	0.073	0.015	1.51	0	1.06	0.53	1.4482
34	2	30°	2nd interval	14.992	13.72	0.302	0.24	0.073	0.096	0.016	2.13	0.88	1.61	0	3.1601
34	2	30°	3rd interval	16.336	14.968	0.298	0.258	0.05	0.091	0.015	2.24	1.25	2.64	0	1.7714
34	2	30°	4th interval	14.994	16.175	0.304	0.246	0.044	0.098	0.017	1.43	0.49	2.42	0	3.1872
35	2	30°	Baseline	-0.535	-1.58	0.1	0.019	0.057	0.039	0.029	0.37	0.37	0	0	1.3943
35	2	30°	1st interval	24.681	-1.005	0.243	0.057	0.166	0.155	0.161	0.55	0.55	0	0	1.6331
35	2	30°	2nd interval	22.275	-0.592	0.225	0.054	0.185	0.162	0.143	1.59	1.59	0	0	1.7363
35	2	30°	3rd interval	24.711	0.701	0.267	0.059	0.171	0.163	0.136	2.2	2.2	0	0	1.5982
35	2	30°	4th interval	24.534	-4.559	0.238	0.052	0.135	0.148	0.13	2.79	2.79	0.33	0	1.5577
36	2	30°	Baseline	-17.066	3.534	0.082	0.077	0.046	0.015	0.027	0	0	0	0	0.9541
36	2	30°	1st interval	8.577	14.237	0.265	0.234	0.068	0.162	0.049	0.77	0.77	0	0	1.4188
36	2	30°	2nd interval	7.756	16.987	0.224	0.244	0.111	0.159	0.037	0.78	0.78	0	0	2.0714
36	2	30°	3rd interval	8.814	13.846	0.263	0.257	0.103	0.181	0.041	0.62	0.62	0	0	3.2949
36	2	30°	4th interval	6.233	16.913	0.254	0.257	0.094	0.163	0.042	0.75	0.75	0	0	0.9538
37	2	30°	Baseline	-15.605	1.478	0.236	0.129	0.097	0.02	0.121	1.31	1.31	0	0	2.5314
37	2	30°	1st interval	38.919	-16.539	0.291	0.183	0.114	0.074	0.127	3.45	0	2.72	0	1.5148
37	2	30°	2nd interval	39.889	-15.78	0.286	0.19	0.108	0.08	0.126	4.3	0	2.14	0	2.9416
37	2	30°	3rd interval	38.472	-16.829	0.328	0.19	0.103	0.046	0.123	3.61	0	1.13	0	1.875
37	2	30°	4th interval	40.729	-20.514	0.335	0.204	0.159	0.073	0.118	3.81	0	0	0	1.5852
38	2	30°	Baseline	-13.548	6.095	0.088	0.085	0.032	0.037	0.047	0	0	0	0	6.3199
38	2	30°	1st interval	21.629	-6.339	0.218	0.212	0.095	0.149	0.085	0	0	0	0	1.8244
38	2	30°	2nd interval	24.407	-6.47	0.222	0.212	0.099	0.159	0.08	1.65	2.72	0	0	4.1147
38	2	30°	3rd interval	26.145	-6.252	0.241	0.217	0.099	0.168	0.069	2.34	3.02	0.69	0	2.1588
38	2	30°	4th interval	27.043	-7.383	0.255	0.228	0.142	0.182	0.068	3.08	3.81	1.57	0	3.6278
39	2	30°	Baseline	-13.159	0.341	0.073	0.057	0.057	0.022	0.061	0	0	0	0	0.2382
39	2	30°	1st interval	40.172	-19.705	0.257	0.254	0.059	0.068	0.111	0	0	0	0	0.7707
39	2	30°	2nd interval	40.08	-24.656	0.273	0.273	0.063	0.077	0.108	0	0	0	0	1.7081
39	2	30°	3rd interval	39.76	-23.235	0.271	0.261	0.052	0.07	0.132	0	0.58	0	0	1.1889
39	2	30°	4th interval	35.045	-24.191	0.273	0.267	0.064	0.08	0.112	0.92	1.46	0	0	1.3544
40	2	30°	Baseline	-3.866	-5.571	0.108	0.053	0.006	0.032	0.011	0	0	0	0	2.6318
40	2	30°	1st interval	22.924	-11.846	0.214	0.157	0.033	0.15	0.023	0.71	0.71	0	0.4	5.3378
40	2	30°	2nd interval	25.774	-16.629	0.212	0.185	0.028	0.177	0.019	0.84	0.84	0.24	1.08	6.8131
40	2	30°	3rd interval	27.074	-15.028	0.222	0.192	0.045	0.188	0.016	0.85	0.85	0	1.25	8.1392
40	2	30°	4th interval	24.172	-17.114	0.224	0.18	0.033	0.165	0.018	0.57	0.57	0.37	0.83	4.9056
41	2	30°	Baseline	-6.998	-0.362	0.052	0.059	0.038	0.029	0.045	0.24	0.24	0	0	2.9278
41	2	30°	1st interval	38.14	-22.456	0.24	0.221	0.139	0.126	0.053	0.67	0.67	0	0	1.337
41	2	30°	2nd interval	35.562	-21.116	0.244	0.227	0.123	0.142	0.059	0.83	0.83	0	0	3.1897
41	2	30°	3rd interval	35.397	-23.24	0.258	0.215	0.134	0.132	0.064	1.22	1.22	0	0	0.9216
41	2	30°	4th interval	33.405	-21.419	0.254	0.22	0.096	0.131	0.068	1.49	1.49	0	0	1.958
42	2	30°	Baseline	0.559	-2.223	0.072	0.049	0.011	0.025	0.034	0	0	0	0	0.3795
42	2	30°	1st interval	41.093	-16.355	0.198	0.22	0.15	0.173	0.069	1.92	0.9	1.13	0	0.3486
42	2	30°	2nd interval	40.285	-16.219	0.223	0.228	0.144	0.175	0.071	2.13	1.76	1.79	0	0.3809
42	2	30°	3rd interval	43.083	-17.441	0.234	0.157	0.141	0.18	0.068	2.03	0	1.78	1.81	0.3543
42	2	30°	4th interval	41.806	-16.672	0.241	0.245	0.146	0.184	0.067	1.79	0	1.84	1.88	0.2534
43	2	30°	Baseline	-10.16	-5.729	0.044	0.035	0.037	0.035	0.017	1.63	1.63	0	0	0.8385
43	2	30°	1st interval	36.083	-31.648	0.122	0.239	0.051	0.139	0.025	1.76	1.76	0	0	0.8535
43	2	30°	2nd interval	35.806	-32.798	0.126	0.249	0.043	0.138	0.03	2.22	2.22	0	0.92	0.6451
43	2	30°	3rd interval	34.222	-33.195	0.13	0.247	0.092	0.159	0.034	2.14	2.14	0	1.05	1.2782
43	2	30°	4th interval	32.799	-35.761	0.125	0.244	0.036	0.132	0.03	2.34	2.34	0	1.2	1.1186
44	2	30°	Baseline	-12.02	-3.76	0.062	0.065	0.041	0.022	0.039	0	1.59	0	1.12	0.1671
44	2	30°	1st interval	41.107	-23.057	0.229	0.231	0.045	0.072	0.06	2.67	3.97	0	3.96	0.3186
44	2	30°	2nd interval	42.658	-23.522	0.251	0.238	0.058	0.059	0.078	1.82	3.94	0	4.28	0.3288
44	2	30°	3rd interval	44.27	-25.722	0.268	0.262	0.157	0.093	0.078	2.85	4.5	0	3.97	0.5487
44	2	30°	4th interval	40.417	-25.605	0.241	0.248	0.048	0.061	0.092	2.54	4.3	0	0	0.3184
45	2	30°	Baseline	-10.43	-1.234	0.094	0.068	0.014	0.009	0.032	0	0	1.62	0	0.9578
45	2	30°	1st interval	34.805	-23.475	0.26	0.259	0.027	0.089	0.039	4.26	4.26	0	0	1.4425
45	2	30°	2nd interval	36.159	-18.368	0.258	0.271	0.03	0.076	0.048	3.77	3.77	1.34	0	1.1689
45	2	30°	3rd interval	35.878	-25.553	0.267	0.276	0.034	0.082	0.052	4.02	4.02	1.57	0	0.7457
45	2	30°	4th interval	32.089	-23.951	0.286	0.278	0.035	0.08	0.047	3.87	3.87	0	0	1.0443
46	2	30°	Baseline	4.241	-5.283	0.058	0.098	0.041	0.009	0.056	0	0	0	0	Missing data
46	2	30°	1st interval	47.381	-13.541	0.152	0.295	0.048	0.099	0.063	1.63	0	0	0	Missing data
46	2	30°	2nd interval	38.763	-9.012	0.133	0.271	0.044	0.109	0.048	1.26	0	0	0	Missing data
46	2	30°	3rd interval	44.581	-9.926	0.146	0.306	0.128	0.119	0.049	0	1.93	2.21	0	Missing data
46	2	30°	4th interval	38.794	-6.464	0.147	0.222	0.223	0.103	0.065	0	0	0	0	Missing data
47	2	30°	Baseline	-12.017	0.355	0.055	0.043	0.017	0.009	0.026	0	0	1.34	1.34	3.5394
47	2	30°	1st interval	45.747	-23.869	0.21	0.225	0.023	0.125	0.044	2.8	2.8	2.3	2.3	2.127
47	2	30°	2nd interval	45.889	-20.241	0.235	0.246	0.036	0.13	0.035	3.18	3.18	3.26	3.26	1.4483
47	2	30°	3rd interval	46.669	-18.034	0.218	0.226	0.023	0.11	0.041	3.37	3.37	3.35	3.35	4.7928
47	2	30°	4th interval	46.769	-18.703	0.225	0.238	0.026	0.107	0.044	3.47	3.47	3.5	3.5	2.3942
48	2	30°	Baseline	-10.442	-2.399	0.181	0.077	0.04	0.017	0.019	0.62	0	0	0	0.2063
48	2	30°	1st interval	24.288	-16.824	0.255	0.274	0.051	0.084	0.051	1.53	0	1.06	0	1.4085
48	2	30°	2nd interval	22.732	-10.709	0.292	0.275	0.135	0.078	0.04	0	0	0.95	1.2	1.8763
48	2	30°	3rd interval	22.318	-7.708	0.299	0.282	0.068	0.088	0.05	1.32	0	1.21	0	1.589
48	2	30°	4th interval	15.677	-7.425	0.289	0.265	0.06	0.083	0.042	1.23	0	0	1.17	1.3149
49	2	30°	Baseline	-10.757	4.197	0.068	0.055	0.04	0.015	0.023	2.48	0	2.88	0	2.6049
49	2	30°	1st interval	40.165	-17.81	0.247	0.161	0.086	0.091	0.05	0	0	0	0	0.669
49	2	30°	2nd interval	42.694	-19.404	0.256	0.166	0.076	0.115	0.05	0.97	0.97	0	0	2.143
49	2	30°	3rd interval	42.951	-21.436	0.269	0.178	0.09	0.129	0.039	1.23	1.23	0	0	2.1513
49	2	30°	4th interval	41.764	-20.332	0.247	0.168	0.071	0.107	0.055	0	0	1.31	0	1.5504
50	2	30°	Baseline	-5.824	1.328	0.112	0.039	0.006	0.022	0.017	0	0	0	0	3.6198
50	2	30°	1st interval	30.902	-8.832	0.216	0.114	0.018	0.137	0.074	0	0	0	0	7.0425
50	2	30°	2nd interval	28.301	-6.112	0.206	0.112	0.01	0.137	0.072	0	0	0	2.32	4.8301
50	2	30°	3rd interval	31.69	-8.752	0.227	0.131	0.039	0.167	0.113	0	0	0	0	5.935
50	2	30°	4th interval	30.961	-8.652	0.229	0.149	0.042	0.17	0.125	0	0	0	0	8.7205
51	2	30°	Baseline	-15.875	2.138	0.046	0.041	0.008	0.008	0.009	2.96	3.86	0	0	3.6676
51	2	30°	1st interval	23.892	7.099	0.14	0.137	0.015	0.077	0.021	3.18	0	0	0	1.5553
51	2	30°	2nd interval	30.58	2.474	0.145	0.15	0.013	0.065	0.016	3.58	0	0	0	2.2586
51	2	30°	3rd interval	34.099	-1.953	0.16	0.161	0.016	0.079	0.019	0	0	0	0	4.5755
51	2	30°	4th interval	36.69	-5.737	0.18	0.177	0.024	0.071	0.017	4.32	4.32	0	3.9	2.5964
52	2	30°	Baseline	-10.962	-2.555	0.051	0.044	0.07	0.021	0.011	0	0	1.38	0	0.7827
52	2	30°	1st interval	28.505	1.865	0.194	0.158	0.182	0.1	0.081	0	0	0	0	1.1505
52	2	30°	2nd interval	24.843	6.013	0.19	0.153	0.129	0.101	0.062	0	0	0.93	1.78	1.7071
52	2	30°	3rd interval	24.071	4.613	0.191	0.144	0.184	0.089	0.07	0	3.62	2.7	0	1.0483
52	2	30°	4th interval	22.68	7.002	0.175	0.136	0.227	0.092	0.068	0	4.41	2.76	2.39	1.4183
53	2	30°	Baseline	-16.486	-7.549	0.122	0.063	0.046	0.075	0.055	0	0	0	0	0.4271
53	2	30°	1st interval	51.363	-24.95	0.237	0.117	0.077	0.13	0.077	0.48	0.48	0	0	0.4858
53	2	30°	2nd interval	49.232	-27.169	0.243	0.126	0.072	0.123	0.064	1.83	1.83	0	0	0.4017
53	2	30°	3rd interval	48.408	-25.295	0.258	0.128	0.076	0.128	0.063	0.51	0.51	0	0	0.6387
53	2	30°	4th interval	52.764	-31.922	0.255	0.132	0.081	0.126	0.074	1.36	1.36	0	0	0.6499
54	2	30°	Baseline	-1.791	4.235	0.084	0.043	0.042	0.023	0.036	0	0	0	0	0.1845
54	2	30°	1st interval	47.753	-10.956	0.192	0.088	0.04	0.08	0.017	3.72	3.72	0	0	0.4518
54	2	30°	2nd interval	42.236	-5.646	0.196	0.086	0.032	0.074	0.017	3.08	3.08	2.18	0	0.3815
54	2	30°	3rd interval	41.241	-6.505	0.198	0.087	0.038	0.074	0.016	3.87	3.87	2.67	0	0.6626
54	2	30°	4th interval	40.876	-0.751	0.197	0.091	0.028	0.072	0.016	3.62	3.62	2.6	0	1.0449
